# Supplementary material for: Double-chambered left ventricle: a rare incidental finding on echocardiography
Source: Eur Heart J Cardiovasc Imaging. 2025 Apr 2;26(7):1313. doi: 10.1093/ehjci/jeaf103 (PMC12206578; doi:10.1093/ehjci/jeaf103)
Supplement: jeaf103_Supplementary_Data [file jeaf103_supplementary_data.zip]

Archive with 4 entries (4 files):
- Video 1 still image.png
- Video 1.mp4
- Video 2 still image.png
- Video 2.mp4
